# Supplementary material for: A homozygous R148W mutation in Semaphorin 7A causes progressive familial intrahepatic cholestasis
Source: EMBO Mol Med. 2021 Sep 29;13(11):e14563. doi: 10.15252/emmm.202114563 (PMC8573601; doi:10.15252/emmm.202114563)
Supplement: Supplementary file 3 — Source Data for Expanded View [file EMMM-13-e14563-s002.zip]

Archive with 36 entries (27 files):
- Source Data EV Figure 1B.tif
- Source Data EV Figure 2B.tif
- Source Data EV Figure 3/
- Source Data EV Figure 3/Source Data EV Figure 3A-C.xlsx
- Source Data EV Figure 3/Source Data EV Figure 3D/
- Source Data EV Figure 3/Source Data EV Figure 3D/Ck19/
- Source Data EV Figure 3/Source Data EV Figure 3D/Ck19/Heterozygote_Ck19.tif
- Source Data EV Figure 3/Source Data EV Figure 3D/Ck19/Homozygote_Ck19.tif
- Source Data EV Figure 3/Source Data EV Figure 3D/Ck19/Wild type_Ck19.tif
- Source Data EV Figure 3/Source Data EV Figure 3D/H&E/
- Source Data EV Figure 3/Source Data EV Figure 3D/H&E/Heterozygote_H&E.tif
- Source Data EV Figure 3/Source Data EV Figure 3D/H&E/Homozygote_H&E.tif
- Source Data EV Figure 3/Source Data EV Figure 3D/H&E/Wild type_H&E.tif
- Source Data EV Figure 3/Source Data EV Figure 3D/Sirius Red/
- Source Data EV Figure 3/Source Data EV Figure 3D/Sirius Red/Heterozygote_Sirius Red.tif
- Source Data EV Figure 3/Source Data EV Figure 3D/Sirius Red/Homozygote_Sirius Red.tif
- Source Data EV Figure 3/Source Data EV Figure 3D/Sirius Red/Wild type_Sirius Red.tif
- Source Data EV Figure 4/
- Source Data EV Figure 4/Source Data EV Figure 4A/
- Source Data EV Figure 4/Source Data EV Figure 4A/Gapdh.jpg
- Source Data EV Figure 4/Source Data EV Figure 4A/p-PKCδ(pS299).jpg
- Source Data EV Figure 4/Source Data EV Figure 4A/p-PKCε(Ser729).jpg
- Source Data EV Figure 4/Source Data EV Figure 4A/PKCδ.jpg
- Source Data EV Figure 4/Source Data EV Figure 4A/PKCε.jpg
- Source Data EV Figure 4/Source Data EV Figure 4B/
- Source Data EV Figure 4/Source Data EV Figure 4B/Gapdh.jpg
- Source Data EV Figure 4/Source Data EV Figure 4B/p-PKCδ(pS299).jpg
- Source Data EV Figure 4/Source Data EV Figure 4B/p-PKCε(Ser729).jpg
- Source Data EV Figure 4/Source Data EV Figure 4B/PKCδ.jpg
- Source Data EV Figure 4/Source Data EV Figure 4B/PKCε.jpg
- Source Data EV Figure 4/Source Data EV Figure 4C/
- Source Data EV Figure 4/Source Data EV Figure 4C/GAPDH.jpg
- Source Data EV Figure 4/Source Data EV Figure 4C/p-PKCδ(pS299).jpg
- Source Data EV Figure 4/Source Data EV Figure 4C/p-PKCε(Ser729).jpg
- Source Data EV Figure 4/Source Data EV Figure 4C/PKCδ.jpg
- Source Data EV Figure 4/Source Data EV Figure 4C/PKCε.jpg
