# Supplementary material for: A homozygous R148W mutation in Semaphorin 7A causes progressive familial intrahepatic cholestasis
Source: EMBO Mol Med. 2021 Sep 29;13(11):e14563. doi: 10.15252/emmm.202114563 (PMC8573601; doi:10.15252/emmm.202114563)
Supplement: Supplementary file 3 — Source Data for Expanded View [file EMMM-13-e14563-s002.zip › Source Data EV Figure 3/Source Data EV Figure 3A-C.xlsx]

## Sheet: Sheet1
	Serum biochemistry of Sema7a_R145W mutant mice (8-week-old)
		Gneder	ALT (IU/L)	AST (IU/L)	TBA(μmol/L)
	Wild type#1	Female	20.07	74.1	1.64
	Wild type#2	Female	21.31	68.54	2.07
	Wild type#3	Female	23.47	99.42	1.85
	Wild type#4	Female	16.98	70.71	2.72
	Wild type#5	Male	24.39	70.4	1.2
	Wild type#6	Male	19.76	116.4	1.67
	Heterozygote#1	Male	41.07	99.11	2.22
	Heterozygote#2	Male	31.19	86.14	1.64
	Heterozygote#3	Female	14.51	73.18	1.89
	Heterozygote#4	Female	24.08	134.62	4.39
	Heterozygote#5	Male	31.49	92.63	1.7
	Heterozygote#6	Male	21	86.45	1.18
	Heterozygote#7	Male	33.04	76.26	1.33
	Heterozygote#8	Male	23.47	63.91	2.1
	Heterozygote#9	Female	17.91	84.91	3.83
	Heterozygote#10	Female	33.66	180.93	2.54
	Homozygote#1	Male	119.8	456.64	5.77
	Homozygote#2	Female	33.35	166.11	194.82
	Homozygote#3	Male	49.71	212.11	2.93
	Homozygote#4	Male	51.87	716.3	2.91
	Homozygote#5	Female	31.49	148.2	198.06
	Homozygote#6	Male	379.76	394.28	4.6
	Homozygote#7	Male	26.86	92.32	2.22
	Homozygote#8	Female	21	101.58	73.02
	Homozygote#9	Female	25.94	151.29	334.87
	Homozygote#10	Male	41.68	167.96	1.73
	Homozygote#11	Female	46.93	161.79	5.25
	Homozygote#12	Male	74.72	163.64	254.22
