# Supplementary material for: A homozygous R148W mutation in Semaphorin 7A causes progressive familial intrahepatic cholestasis
Source: EMBO Mol Med. 2021 Sep 29;13(11):e14563. doi: 10.15252/emmm.202114563 (PMC8573601; doi:10.15252/emmm.202114563)
Supplement: Supplementary file 4 — Source Data for Figure 1 [file EMMM-13-e14563-s003.zip]

Archive with 5 entries (5 files):
- 1C Multiple-Alignment-SEMA7A.tif
- 1D cartoon_structure.png
- 1E R148 WT.png
- 1F W148 Mutation.png
- SEMA7A_R148W.tif
