# Supplementary material for: A homozygous R148W mutation in Semaphorin 7A causes progressive familial intrahepatic cholestasis
Source: EMBO Mol Med. 2021 Sep 29;13(11):e14563. doi: 10.15252/emmm.202114563 (PMC8573601; doi:10.15252/emmm.202114563)
Supplement: Supplementary file 5 — Source Data for Figure 2 [file EMMM-13-e14563-s007.zip]

Archive with 61 entries (47 files):
- Source Data Figure 2A-C/
- Source Data Figure 2A-C/Abcg5-Abcg8-Bsep-Cyp27a1-Gapdh.xlsx
- Source Data Figure 2A-C/Cyp2c70-Gapdh.xlsx
- Source Data Figure 2A-C/Cyp7a1-Cyp7b10-Cyp8b1-Mdr1b-Mrp2.xlsx
- Source Data Figure 2A-C/Mdr2-Gapdh.xlsx
- Source Data Figure 2A-C/Mrp3-Ntcp-Oatp1a1.xlsx
- Source Data Figure 2A-C/Mrp4-Ostβ-Gapdh.xlsx
- Source Data Figure 2D/
- Source Data Figure 2D/Bsep.jpg
- Source Data Figure 2D/Cyp7a1.jpg
- Source Data Figure 2D/Cyp8b1.jpg
- Source Data Figure 2D/Gapdh_001.jpg
- Source Data Figure 2D/Gapdh_002.jpg
- Source Data Figure 2D/Gapdh_003.jpg
- Source Data Figure 2D/Gapdh_004.jpg
- Source Data Figure 2D/Mdr2.jpg
- Source Data Figure 2D/Mrp2.jpg
- Source Data Figure 2D/Mrp3.jpg
- Source Data Figure 2D/Mrp4.jpg
- Source Data Figure 2D/Ntcp.jpg
- Source Data Figure 2D/Ostα.jpg
- Source Data Figure 2D/Ostβ.jpg
- Source Data Figure 2E/
- Source Data Figure 2E/Homozygote/
- Source Data Figure 2E/Homozygote/Homozygote_Bsep.tif
- Source Data Figure 2E/Homozygote/Homozygote_Merge.tif
- Source Data Figure 2E/Homozygote/Homozygote_Mrp2.tif
- Source Data Figure 2E/Wild type/
- Source Data Figure 2E/Wild type/Wild type_Bsep.tif
- Source Data Figure 2E/Wild type/Wild type_Merge.tif
- Source Data Figure 2E/Wild type/Wild type_Mrp2.tif
- Source Data Figure 2F/
- Source Data Figure 2F/Homozygote/
- Source Data Figure 2F/Homozygote/Homozygote_Bsep.tif
- Source Data Figure 2F/Homozygote/Homozygote_Merge.tif
- Source Data Figure 2F/Homozygote/Homozygote_Mrp2.tif
- Source Data Figure 2F/Wild type/
- Source Data Figure 2F/Wild type/Wild type_Bsep.tif
- Source Data Figure 2F/Wild type/Wild type_Merge.tif
- Source Data Figure 2F/Wild type/Wild type_Mrp2.tif
- Source Data Figure 2G/
- Source Data Figure 2G/CTR/
- Source Data Figure 2G/CTR/CTR_BSEP.tif
- Source Data Figure 2G/CTR/CTR_Merge.tif
- Source Data Figure 2G/CTR/CTR_MRP2.tif
- Source Data Figure 2G/SEMA7A_R148W_0.2μg/
- Source Data Figure 2G/SEMA7A_R148W_0.2μg/SEMA7A_R148W_0.2μg_BSEP.tif
- Source Data Figure 2G/SEMA7A_R148W_0.2μg/SEMA7A_R148W_0.2μg_Merge.tif
- Source Data Figure 2G/SEMA7A_R148W_0.2μg/SEMA7A_R148W_0.2μg_MRP2.tif
- Source Data Figure 2G/SEMA7A_R148W_1.0μg/
- Source Data Figure 2G/SEMA7A_R148W_1.0μg/SEMA7A_R148W_1.0μg_BSEP.tif
- Source Data Figure 2G/SEMA7A_R148W_1.0μg/SEMA7A_R148W_1.0μg_Merge.tif
- Source Data Figure 2G/SEMA7A_R148W_1.0μg/SEMA7A_R148W_1.0μg_MRP2.tif
- Source Data Figure 2G/SEMA7A_WT_0.2μg/
- Source Data Figure 2G/SEMA7A_WT_0.2μg/SEMA7A_WT_0.2μg_BSEP.tif
- Source Data Figure 2G/SEMA7A_WT_0.2μg/SEMA7A_WT_0.2μg_Merge.tif
- Source Data Figure 2G/SEMA7A_WT_0.2μg/SEMA7A_WT_0.2μg_MRP2.tif
- Source Data Figure 2G/SEMA7A_WT_1.0μg/
- Source Data Figure 2G/SEMA7A_WT_1.0μg/SEMA7A_WT_1.0μg_BSEP.tif
- Source Data Figure 2G/SEMA7A_WT_1.0μg/SEMA7A_WT_1.0μg_Merge.tif
- Source Data Figure 2G/SEMA7A_WT_1.0μg/SEMA7A_WT_1.0μg_MRP2.tif
