# Supplementary material for: A homozygous R148W mutation in Semaphorin 7A causes progressive familial intrahepatic cholestasis
Source: EMBO Mol Med. 2021 Sep 29;13(11):e14563. doi: 10.15252/emmm.202114563 (PMC8573601; doi:10.15252/emmm.202114563)
Supplement: Supplementary file 5 — Source Data for Figure 2 [file EMMM-13-e14563-s007.zip › Source Data Figure 2A-C/Abcg5-Abcg8-Bsep-Cyp27a1-Gapdh.xlsx]

## Sheet: 0
	Well	Fluor	Target	Content	Sample	Cq	SQ		Expression		Normalized expression
	A01	FAM	Abcg5	Unkn	WT1	28.6562			0.161866		0.7535			note:	WT, Wild type
	A02	FAM	Abcg5	Unkn	WT2	29.4023			0.120787		0.562275				HE, Heterozygote
	A03	FAM	Abcg5	Unkn	WT3	29.8357			0.127569		0.593844				HO, Homozygote
	A04	FAM	Abcg5	Unkn	WT4	27.9572			0.275115		1.28068
	A05	FAM	Abcg5	Unkn	WT5	27.7893			0.454533		2.11589
	A06	FAM	Abcg5	Unkn	WT6	29.0754			0.149042		0.693804																			1	19.1967
	A07	FAM	Abcg5	Unkn	HE1	29.1702			0.108067		0.503062																			1	18.4142
	A08	FAM	Abcg5	Unkn	HE2	28.5704			0.176947		0.823705																			1	18.0789
	A09	FAM	Abcg5	Unkn	HE2	28.9558			0.182396		0.849068																			1	18.9994
	A10	FAM	Abcg5	Unkn	HE4	30.1312			0.140553		0.654287																			1	19.0311
	A11	FAM	Abcg5	Unkn	HE5	30.4963			0.135821		0.632257																			1	18.7518
	A12	FAM	Abcg5	Unkn	HO1	29.1257			0.202999		0.944977																			1	18.6005
	B01	FAM	Abcg5	Unkn	HO2	28.5392			0.293294		1.36531																			1	18.6358
	B02	FAM	Abcg5	Unkn	HO3	28.2579			0.184868		0.860576																			1	19.0684
	B03	FAM	Abcg5	Unkn	HO4	29.2114			0.111292		0.518071																			1	18.9304
	B04	FAM	Abcg5	Unkn	HO5	28.8116			0.197187		0.917922																			1	19.3864
	B05	FAM	Abcg5	Unkn	HO6	29.5542			0.118658		0.552362																			1	18.5209
	B06	FAM	Abcg5	Unkn	HO7	29.1685			0.18922		0.880835																			1	18.5656
	B07	FAM		Unkn																										1	18.1464
	B08	FAM	Abcg8	Unkn	WT1	25.8606			1.35498		1.18181																			1	18.5911
	B09	FAM	Abcg8	Unkn	WT2	27.3154			0.618647		0.539582																			1	18.4481
	B10	FAM	Abcg8	Unkn	WT3	28.0663			0.524316		0.457307																			1	18.5662
	B11	FAM	Abcg8	Unkn	WT4	25.9624			1.32188		1.15294																			1	18.6372
	B12	FAM	Abcg8	Unkn	WT5	26.0101			1.88091		1.64053
	C01	FAM	Abcg8	Unkn	WT6	26.3621			1.17843		1.02782
	C02	FAM	Abcg8	Unkn	HE1	26.87			0.641642		0.559638
	C03	FAM	Abcg8	Unkn	HE2	26.953			0.654483		0.570838
	C04	FAM	Abcg8	Unkn	HE2	26.4413			1.25651		1.09593
	C05	FAM	Abcg8	Unkn	HE4	27.4788			1.06536		0.929205
	C06	FAM	Abcg8	Unkn	HE5	27.9326			0.968108		0.844381
	C07	FAM	Abcg8	Unkn	HO1	26.6323			1.37815		1.20202
	C08	FAM	Abcg8	Unkn	HO2	25.4837			2.93963		2.56394
	C09	FAM	Abcg8	Unkn	HO3	26.1426			0.965638		0.842227
	C10	FAM	Abcg8	Unkn	HO4	26.7647			0.731443		0.637962
	C11	FAM	Abcg8	Unkn	HO5	26.1019			1.55514		1.35639
	C12	FAM	Abcg8	Unkn	HO6	27.1124			0.777213		0.677883
	D01	FAM	Abcg8	Unkn	HO7	26.8589			1.13089		0.98636
	D02	FAM		Unkn
	D03	FAM	Bsep	Unkn	WT1	25.2731			1.36606		1.21319
	D04	FAM	Bsep	Unkn	WT2	26.2559			0.865082		0.768279
	D05	FAM	Bsep	Unkn	WT3	26.894			0.792834		0.704115
	D06	FAM	Bsep	Unkn	WT4	25.1534			1.5539		1.38002
	D07	FAM	Bsep	Unkn	WT5	26.2614			1.06019		0.941554
	D08	FAM	Bsep	Unkn	WT6	25.8623			1.11795		0.992853
	D09	FAM	Bsep	Unkn	HE1	25.2695			1.30554		1.15945
	D10	FAM	Bsep	Unkn	HE2	25.0814			1.60692		1.42711
	D11	FAM	Bsep	Unkn	HE2	25.7128			1.39684		1.24053
	D12	FAM	Bsep	Unkn	HE4	26.3394			1.57463		1.39843
	D11	FAM	Bsep	Unkn	HE5	26.2584			2.07297		1.841
	D12	FAM	Bsep	Unkn	HO1	25.1473			2.58816		2.29854
	E01	FAM	Bsep	Unkn	HO2	25.4083			2.07814		1.84559
	E02	FAM	Bsep	Unkn	HO3	24.908			1.52465		1.35404
	E03	FAM	Bsep	Unkn	HO4	25.4882			1.18883		1.0558
	E04	FAM	Bsep	Unkn	HO5	25.2708			1.85632		1.64859
	E05	FAM	Bsep	Unkn	HO6	25.2579			1.8858		1.67478
	E06	FAM	Bsep	Unkn	HO7	25.3997			2.08622		1.85277
	E07	FAM		Unkn
	E08	FAM	Cyp27a1	Unkn	WT1	24.9346			1.59353		1.09146
	E09	FAM	Cyp27a1	Unkn	WT2	26.0203			0.93969		0.643623
	E10	FAM	Cyp27a1	Unkn	WT3	26.1881			1.19301		0.817127
	E11	FAM	Cyp27a1	Unkn	WT4	24.7917			1.84202		1.26166
	E12	FAM	Cyp27a1	Unkn	WT5	25.1981			2.04397		1.39998
	F01	FAM	Cyp27a1	Unkn	WT6	25.708			1.14779		0.786157
	F02	FAM	Cyp27a1	Unkn	HE1	25.2082			1.25668		0.860739
	F03	FAM	Cyp27a1	Unkn	HE2	24.8836			1.7003		1.16459
	F04	FAM	Cyp27a1	Unkn	HE2	25.4391			1.55787		1.06703
	F05	FAM	Cyp27a1	Unkn	HE4	26.1733			1.62995		1.1164
	F06	FAM	Cyp27a1	Unkn	HE5	26.0368			2.22998		1.52738
	F07	FAM	Cyp27a1	Unkn	HO1	25.4989			1.8713		1.28171
	F08	FAM	Cyp27a1	Unkn	HO2	25.8462			1.4153		0.969386
	F09	FAM	Cyp27a1	Unkn	HO3	25.1369			1.20015		0.822023
	F10	FAM	Cyp27a1	Unkn	HO4	25.5017			1.08657		0.744224
	F11	FAM	Cyp27a1	Unkn	HO5	25.1265			1.89264		1.29633
	F12	FAM	Cyp27a1	Unkn	HO6	25.3806			1.59792		1.09447
	G1	FAM	Cyp27a1	Unkn	HO7	25.7953			1.46302		1.00207
	G2	FAM		Unkn
	G3	FAM	Gaphd	Unkn	WT1	19.5769
	G4	FAM	Gaphd	Unkn	WT2	19.9006
	G05	FAM	Gaphd	Unkn	WT3	20.4128
	G06	FAM	Gaphd	Unkn	WT4	19.6431
	G07	FAM	Gaphd	Unkn	WT5	20.1995
	G08	FAM	Gaphd	Unkn	WT6	19.877
	G09	FAM	Gaphd	Unkn	HE1	19.5079
	G10	FAM	Gaphd	Unkn	HE2	19.6195
	G11	FAM	Gaphd	Unkn	HE2	20.0488
	G12	FAM	Gaphd	Unkn	HE4	20.8482
	H01	FAM	Gaphd	Unkn	HE5	21.1639
	H02	FAM	Gaphd	Unkn	HO1	20.373
	H03	FAM	Gaphd	Unkn	HO2	20.3174
	H04	FAM	Gaphd	Unkn	HO3	19.3703
	H05	FAM	Gaphd	Unkn	HO4	19.5916
	H06	FAM	Gaphd	Unkn	HO5	20.017
	H07	FAM	Gaphd	Unkn	HO6	20.0269
	H08	FAM	Gaphd	Unkn	HO7	20.3144
	H09	FAM		Unkn
	H10	FAM		Unkn
	H11	FAM		Unkn
	H12	FAM		Unkn

## Sheet: Run Information
File Name	Abcg5-Abcg8-Bsep-Cyp27a1-Gapdh.pcrd
Created By User	admin
Notes
ID
Run Started	10/31/2020 04:56:29 UTC
Run Ended	10/31/2020 06:21:26 UTC
Sample Vol	8
Lid Temp	105
Protocol File Name	TaqMan qPCR protocol.prcl
Plate Setup File Name	版布局2QuickPlate_96 wells_All Channels - 副本.pltd
Base Serial Number	CC017801
Optical Head Serial Number	785BR14335
CFX Manager Version	3.1.1517.0823.
