# Supplementary material for: A homozygous R148W mutation in Semaphorin 7A causes progressive familial intrahepatic cholestasis
Source: EMBO Mol Med. 2021 Sep 29;13(11):e14563. doi: 10.15252/emmm.202114563 (PMC8573601; doi:10.15252/emmm.202114563)
Supplement: Supplementary file 5 — Source Data for Figure 2 [file EMMM-13-e14563-s007.zip › Source Data Figure 2A-C/Cyp2c70-Gapdh.xlsx]

## Sheet: 0
	Well	Fluor	Target	Content	Sample	Cq	SQ	Expression		Normalized expression
	A01	SYBR	Cyp2c70	Unkn	WT1	20.3079		0.643156		1.18054			note:	WT, Wild type
	A02	SYBR	Cyp2c70	Unkn	WT2	20.2597		0.530128		0.973077				HE, Heterozygote
	A03	SYBR	Cyp2c70	Unkn	WT3	20.6599		0.546124		1.00244				HO, Homozygote
	A04	SYBR	Cyp2c70	Unkn	WT4	20.4408		0.567955		1.04251
	A05	SYBR	Cyp2c70	Unkn	WT5	20.5605		0.468705		0.860332
	A06	SYBR	Cyp2c70	Unkn	WT6	20.5781		0.512707		0.941099
	A07	SYBR		Unkn
	A08	SYBR		Unkn
	A09	SYBR		Unkn
	A10	SYBR		Unkn
	A11	SYBR		Unkn
	A12	SYBR		Unkn
	B01	SYBR	Cyp2c70	Unkn	HE1	20.528		0.498379		0.9148
	B02	SYBR	Cyp2c70	Unkn	HE2	20.5123		0.439896		0.807452
	B03	SYBR	Cyp2c70	Unkn	HE2	20.5744		0.49808		0.914251
	B04	SYBR	Cyp2c70	Unkn	HE4	20.6127		0.367464		0.674498
	B05	SYBR	Cyp2c70	Unkn	HE5	21.408		0.419717		0.770412
	B06	SYBR		Unkn
	B07	SYBR		Unkn
	B08	SYBR		Unkn
	B09	SYBR		Unkn
	B10	SYBR		Unkn
	B11	SYBR		Unkn
	B12	SYBR		Unkn
	C01	SYBR	Cyp2c70	Unkn	HO1	21.4961		0.298144		0.547258
	C02	SYBR	Cyp2c70	Unkn	HO2	21.531		0.348452		0.6396
	C03	SYBR	Cyp2c70	Unkn	HO3	21.0601		0.293758		0.539208
	C04	SYBR	Cyp2c70	Unkn	HO4	21.1345		0.267177		0.490417
	C05	SYBR	Cyp2c70	Unkn	HO5	21.3289		0.280599		0.515053
	C06	SYBR	Cyp2c70	Unkn	HO6	21.2369		0.283909		0.521129
	C07	SYBR	Cyp2c70	Unkn	HO7	21.3352		0.22165		0.40685
	C08	SYBR		Unkn
	C09	SYBR		Unkn
	C10	SYBR		Unkn
	C11	SYBR		Unkn
	C12	SYBR		Unkn
	D01	SYBR	Gapdh	Unkn	WT1	18.6711
	D02	SYBR	Gapdh	Unkn	WT2	18.3442
	D03	SYBR	Gapdh	Unkn	WT3	18.7872
	D04	SYBR	Gapdh	Unkn	WT4	18.6247
	D05	SYBR	Gapdh	Unkn	WT5	18.4673
	D06	SYBR	Gapdh	Unkn	WT6	18.6143
	D07	SYBR		Unkn
	D08	SYBR		Unkn
	D09	SYBR		Unkn
	D10	SYBR		Unkn
	D11	SYBR		Unkn
	D12	SYBR		Unkn
	E01	SYBR	Gapdh	Unkn	HE1	18.5233
	E02	SYBR	Gapdh	Unkn	HE2	18.3276
	E03	SYBR	Gapdh	Unkn	HE2	18.5688
	E04	SYBR	Gapdh	Unkn	HE4	18.1683
	E05	SYBR	Gapdh	Unkn	HE5	19.1555
	E06	SYBR		Unkn
	E07	SYBR		Unkn
	E08	SYBR		Unkn
	E09	SYBR		Unkn
	E10	SYBR		Unkn
	E11	SYBR		Unkn
	E12	SYBR		Unkn
	F01	SYBR	Gapdh	Unkn	HO1	18.7502
	F02	SYBR	Gapdh	Unkn	HO2	19.01
	F03	SYBR	Gapdh	Unkn	HO3	18.2928
	F04	SYBR	Gapdh	Unkn	HO4	18.2304
	F05	SYBR	Gapdh	Unkn	HO5	18.4955
	F06	SYBR	Gapdh	Unkn	HO6	18.4204
	F07	SYBR	Gapdh	Unkn	HO7	18.1615
	F08	SYBR		Unkn
	F09	SYBR		Unkn
	F10	SYBR		Unkn
	F11	SYBR		Unkn
	F12	SYBR		Unkn
	G01	SYBR		Unkn
	G02	SYBR		Unkn
	G03	SYBR		Unkn
	G04	SYBR		Unkn
	G05	SYBR		Unkn
	G06	SYBR		Unkn
	G07	SYBR		Unkn
	G08	SYBR		Unkn
	G09	SYBR		Unkn
	G10	SYBR		Unkn
	G11	SYBR		Unkn
	G12	SYBR		Unkn
	H01	SYBR		Unkn
	H02	SYBR		Unkn
	H03	SYBR		Unkn
	H04	SYBR		Unkn
	H05	SYBR		Unkn
	H06	SYBR		Unkn
	H07	SYBR		Unkn
	H08	SYBR		Unkn
	H09	SYBR		Unkn
	H10	SYBR		Unkn
	H11	SYBR		Unkn
	H12	SYBR		Unkn

## Sheet: Run Information
File Name	cyp2c70.pcrd
Created By User	admin
Notes
ID
Run Started	2021/6/8 星期二 下午 4:36:40 UTC +08:00
Run Ended	2021/6/8 星期二 下午 5:58:05 UTC +08:00
Sample Vol	20
Lid Temp	105
Protocol File Name	SYBG GREEN.prcl
Plate Setup File Name	1.pltd
Base Serial Number	CC017200
Optical Head Serial Number	785BR7466
CFX Manager Version	2.1.1022.0523.
