# Supplementary material for: A homozygous R148W mutation in Semaphorin 7A causes progressive familial intrahepatic cholestasis
Source: EMBO Mol Med. 2021 Sep 29;13(11):e14563. doi: 10.15252/emmm.202114563 (PMC8573601; doi:10.15252/emmm.202114563)
Supplement: Supplementary file 5 — Source Data for Figure 2 [file EMMM-13-e14563-s007.zip › Source Data Figure 2A-C/Cyp7a1-Cyp7b10-Cyp8b1-Mdr1b-Mrp2.xlsx]

## Sheet: 0
	Well	Fluor	Target	Content	Sample	Cq	SQ		Expression		Normalized expression
	A01	FAM	Cyp7a1	Unkn	WT1	27.8164			0.357316		0.628215			note:	WT, Wild type
	A02	FAM	Cyp7a1	Unkn	WT2	27.0708			0.749813		1.31828				HE, Heterozygote
	A03	FAM	Cyp7a1	Unkn	WT3	27.5629			0.760342		1.3368				HO, Homozygote
	A04	FAM	Cyp7a1	Unkn	WT4	27.1781			0.582252		1.02369
	A05	FAM	Cyp7a1	Unkn	WT5	27.5666			0.654181		1.15015
	A06	FAM	Cyp7a1	Unkn	WT6	28.3271			0.308772		0.542867																			1	19.1967
	A07	FAM	Cyp7a1	Unkn	HE1	29.9013			0.0802914		0.141164																			1	18.4142
	A08	FAM	Cyp7a1	Unkn	HE2	26.1534			1.1655		2.04912																			1	18.0789
	A09	FAM	Cyp7a1	Unkn	HE2	29.9733			0.111123		0.195371																			1	18.9994
	A10	FAM	Cyp7a1	Unkn	HE4	29.2024			0.330009		0.580205																			1	19.0311
	A11	FAM	Cyp7a1	Unkn	HE5	29.3176			0.379216		0.666718																			1	18.7518
	A12	FAM	Cyp7a1	Unkn	HO1	28.7992			0.313964		0.551995																			1	18.6005
	B01	FAM	Cyp7a1	Unkn	HO2	31.4851			0.0469448		0.082536																			1	18.6358
	B02	FAM	Cyp7a1	Unkn	HO3	30.7651			0.0401055		0.0705114																			1	19.0684
	B03	FAM	Cyp7a1	Unkn	HO4	30.2644			0.0661529		0.116307																			1	18.9304
	B04	FAM	Cyp7a1	Unkn	HO5	30.0865			0.100506		0.176704																			1	19.3864
	B05	FAM	Cyp7a1	Unkn	HO6	29.5327			0.148547		0.261167																			1	18.5209
	B06	FAM	Cyp7a1	Unkn	HO7	31.1314			0.0598593		0.105242																			1	18.5656
	B07	FAM		Unkn																										1	18.1464
	B08	FAM	Cyp7b1	Unkn	WT1	23.2645			1.75944		1.68455																			1	18.5911
	B09	FAM	Cyp7b1	Unkn	WT2	26.65			0.210712		0.201742																			1	18.4481
	B10	FAM	Cyp7b1	Unkn	WT3	26.5918			0.312897		0.299578																			1	18.5662
	B11	FAM	Cyp7b1	Unkn	WT4	23.6919			1.36973		1.31142																			1	18.6372
	B12	FAM	Cyp7b1	Unkn	WT5	25.2967			0.662311		0.634118
	C01	FAM	Cyp7b1	Unkn	WT6	23.415			1.95167		1.8686
	C02	FAM	Cyp7b1	Unkn	HE1	24.3239			0.804869		0.770608
	C03	FAM	Cyp7b1	Unkn	HE2	27.8856			0.0736427		0.0705079
	C04	FAM	Cyp7b1	Unkn	HE2	24.5055			1.03243		0.988486
	C05	FAM	Cyp7b1	Unkn	HE4	25.3311			1.01387		0.970711
	C06	FAM	Cyp7b1	Unkn	HE5	24.517			2.21864		2.1242
	C07	FAM	Cyp7b1	Unkn	HO1	25.2465			0.773414		0.740492
	C08	FAM	Cyp7b1	Unkn	HO2	28.0971			0.103168		0.0987767
	C09	FAM	Cyp7b1	Unkn	HO3	27.7677			0.0672338		0.0643718
	C10	FAM	Cyp7b1	Unkn	HO4	25.3329			0.423784		0.405744
	C11	FAM	Cyp7b1	Unkn	HO5	24.0595			1.37585		1.31728
	C12	FAM	Cyp7b1	Unkn	HO6	24.9069			0.769905		0.737132
	D01	FAM	Cyp7b1	Unkn	HO7	25.3322			0.699743		0.669956
	D02	FAM		Unkn
	D03	FAM	Cyp8b1	Unkn	WT1	24.8257			1.12678		0.966068
	D04	FAM	Cyp8b1	Unkn	WT2	26.4891			0.445198		0.381699
	D05	FAM	Cyp8b1	Unkn	WT3	27.1108			0.412658		0.3538
	D06	FAM	Cyp8b1	Unkn	WT4	24.6731			1.31127		1.12425
	D07	FAM	Cyp8b1	Unkn	WT5	24.5127			2.15523		1.84782
	D08	FAM	Cyp8b1	Unkn	WT6	24.6685			1.547		1.32635
	D09	FAM	Cyp8b1	Unkn	HE1	24.6803			1.1881		1.01864
	D10	FAM	Cyp8b1	Unkn	HE2	24.1828			1.81221		1.55373
	D11	FAM	Cyp8b1	Unkn	HE2	25.2263			1.18382		1.01497
	D12	FAM	Cyp8b1	Unkn	HE4	25.5947			1.59601		1.36837
	D11	FAM	Cyp8b1	Unkn	HE5	27.1399			0.680671		0.583586
	D12	FAM	Cyp8b1	Unkn	HO1	24.6647			2.18763		1.8756
	E01	FAM	Cyp8b1	Unkn	HO2	25.7256			1.00892		0.865019
	E02	FAM	Cyp8b1	Unkn	HO3	26.0135			0.428627		0.367491
	E03	FAM	Cyp8b1	Unkn	HO4	24.5271			1.40005		1.20036
	E04	FAM	Cyp8b1	Unkn	HO5	24.2337			2.30432		1.97565
	E05	FAM	Cyp8b1	Unkn	HO6	24.5314			1.88755		1.61832
	E06	FAM	Cyp8b1	Unkn	HO7	24.6914			2.06195		1.76785
	E07	FAM		Unkn
	E08	FAM	Mdr1b	Unkn	WT1	31.3087			1.62548		1.4393
	E09	FAM	Mdr1b	Unkn	WT2	32.6357			0.810948		0.718066
	E10	FAM	Mdr1b	Unkn	WT3	33.5329			0.620999		0.549873
	E11	FAM	Mdr1b	Unkn	WT4	32.1179			0.971219		0.859981
	E12	FAM	Mdr1b	Unkn	WT5	33.4151			0.581205		0.514636
	F01	FAM	Mdr1b	Unkn	WT6	31.1945			2.16626		1.91815
	F02	FAM	Mdr1b	Unkn	HE1	31.9021			1.02705		0.909414
	F03	FAM	Mdr1b	Unkn	HE2	33.197			0.45228		0.400478
	F04	FAM	Mdr1b	Unkn	HE2	32.7656			0.821254		0.727192
	F05	FAM	Mdr1b	Unkn	HE4	32.406			1.83387		1.62383
	F06	FAM	Mdr1b	Unkn	HE5	32.5288			2.09625		1.85616
	F07	FAM	Mdr1b	Unkn	HO1	32.3287			1.39195		1.23252
	F08	FAM	Mdr1b	Unkn	HO2	33.9085			0.448024		0.39671
	F09	FAM	Mdr1b	Unkn	HO3	33.3497			0.342285		0.303081
	F10	FAM	Mdr1b	Unkn	HO4	32.5868			0.677099		0.599547
	F11	FAM	Mdr1b	Unkn	HO5	32.3192			1.09474		0.96935
	F12	FAM	Mdr1b	Unkn	HO6	32.0086			1.36695		1.21038
	G1	FAM	Mdr1b	Unkn	HO7	32.4358			1.2408		1.09868
	G2	FAM		Unkn
	G3	FAM	Mrp2	Unkn	WT1	23.9095			1.75944		1.38273
	G4	FAM	Mrp2	Unkn	WT2	25.2345			0.878906		0.690725
	G05	FAM	Mrp2	Unkn	WT3	25.9299			0.774091		0.608352
	G06	FAM	Mrp2	Unkn	WT4	24.3533			1.35419		1.06425
	G07	FAM	Mrp2	Unkn	WT5	24.5925			1.68729		1.32603
	G08	FAM	Mrp2	Unkn	WT6	24.785			1.1807		0.927905
	G09	FAM	Mrp2	Unkn	HE1	24.4229			1.17504		0.923455
	G10	FAM	Mrp2	Unkn	HE2	24.3049			1.37775		1.08276
	G11	FAM	Mrp2	Unkn	HE2	24.9472			1.18861		0.934116
	G12	FAM	Mrp2	Unkn	HE4	25.4982			1.41193		1.10962
	H01	FAM	Mrp2	Unkn	HE5	25.9365			1.29691		1.01923
	H02	FAM	Mrp2	Unkn	HO1	25.0095			1.42529		1.12012
	H03	FAM	Mrp2	Unkn	HO2	24.7198			1.67636		1.31744
	H04	FAM	Mrp2	Unkn	HO3	24.4037			1.08244		0.850677
	H05	FAM	Mrp2	Unkn	HO4	24.6776			1.04363		0.820184
	H06	FAM	Mrp2	Unkn	HO5	24.5792			1.50056		1.17928
	H07	FAM	Mrp2	Unkn	HO6	25.0616			1.08144		0.849897
	H08	FAM	Mrp2	Unkn	HO7	25.0231			1.35558		1.06534
	H09	FAM		Unkn
	H10	FAM		Unkn
	H11	FAM		Unkn
	H12	FAM		Unkn
		FAM	Gaphd	Unkn	WT1	19.5769
		FAM	Gaphd	Unkn	WT2	19.9006
		FAM	Gaphd	Unkn	WT3	20.4128
		FAM	Gaphd	Unkn	WT4	19.6431
		FAM	Gaphd	Unkn	WT5	20.1995
		FAM	Gaphd	Unkn	WT6	19.877
		FAM	Gaphd	Unkn	HE1	19.5079
		FAM	Gaphd	Unkn	HE2	19.6195
		FAM	Gaphd	Unkn	HE2	20.0488
		FAM	Gaphd	Unkn	HE4	20.8482
		FAM	Gaphd	Unkn	HE5	21.1639
		FAM	Gaphd	Unkn	HO1	20.373
		FAM	Gaphd	Unkn	HO2	20.3174
		FAM	Gaphd	Unkn	HO3	19.3703
		FAM	Gaphd	Unkn	HO4	19.5916
		FAM	Gaphd	Unkn	HO5	20.017
		FAM	Gaphd	Unkn	HO6	20.0269
		FAM	Gaphd	Unkn	HO7	20.3144

## Sheet: Run Information
File Name	Cyp7a1-Cyp7b10-Cyp8b1-Mdr1b-Mrp2.pcrd
Created By User	admin
Notes
ID
Run Started	10/31/2020 07:01:24 UTC
Run Ended	10/31/2020 08:25:27 UTC
Sample Vol	8
Lid Temp	105
Protocol File Name	TaqMan qPCR protocol.prcl
Plate Setup File Name	版布局2QuickPlate_96 wells_All Channels - 副本.pltd
Base Serial Number	CC017200
Optical Head Serial Number	785BR7466
CFX Manager Version	2.1.1022.0523.
