# Supplementary material for: A homozygous R148W mutation in Semaphorin 7A causes progressive familial intrahepatic cholestasis
Source: EMBO Mol Med. 2021 Sep 29;13(11):e14563. doi: 10.15252/emmm.202114563 (PMC8573601; doi:10.15252/emmm.202114563)
Supplement: Supplementary file 5 — Source Data for Figure 2 [file EMMM-13-e14563-s007.zip › Source Data Figure 2A-C/Mdr2-Gapdh.xlsx]

## Sheet: 0
	Well	Fluor	Target	Content	Sample	Cq	SQ		Expression		Normalized expression
	A01	FAM	Mdr2	Unkn	WT1	29.5767			1.15473		1.17415			note:	WT, Wild type
	A02	FAM	Mdr2	Unkn	WT2	30.3608			0.704386		0.716233				HE, Heterozygote
	A03	FAM	Mdr2	Unkn	WT3	29.8256			0.971348		0.987684				HO, Homozygote
	A04	FAM	Mdr2	Unkn	WT4	29.3337			1.02155		1.03873
	A05	FAM	Mdr2	Unkn	WT5	29.6985			1.07973		1.09789
	A06	FAM	Mdr2	Unkn	WT6	29.7116			0.969012		0.985309																			1	19.1967
	A07	FAM	Mdr2	Unkn	HE1	30.1716			0.688099		0.699672																			1	18.4142
	A08	FAM	Mdr2	Unkn	HE2	30.0355			0.599371		0.609451																			1	18.0789
	A09	FAM	Mdr2	Unkn	HE2	30.3078			0.939318		0.955116																			1	18.9994
	A10	FAM	Mdr2	Unkn	HE4	30.6038			0.782089		0.795242																			1	19.0311
	A11	FAM	Mdr2	Unkn	HE5	30.6122			0.872108		0.886775																			1	18.7518
	A12	FAM	Mdr2	Unkn	HO1	29.3633			1.89629		1.92818																			1	18.6005
	B01	FAM	Mdr2	Unkn	HO2	29.9661			1.13475		1.15384																			1	18.6358
	B02	FAM	Mdr2	Unkn	HO3	29.421			2.27119		2.30939																			1	19.0684
	B03	FAM	Mdr2	Unkn	HO4	29.297			1.35849		1.38133																			1	18.9304
	B04	FAM	Mdr2	Unkn	HO5	29.5896			1.30159		1.32348																			1	19.3864
	B05	FAM	Mdr2	Unkn	HO6	29.4114			1.32613		1.34843																			1	18.5209
	B06	FAM	Mdr2	Unkn	HO7	29.5083			1.27067		1.29204																			1	18.5656
	B07	FAM		Unkn																										1	18.1464
	B08	FAM		Unkn																										1	18.5911
	B09	FAM		Unkn																										1	18.4481
	B10	FAM		Unkn																										1	18.5662
	B11	FAM		Unkn																										1	18.6372
	B12	FAM		Unkn
	C01	FAM	Gaphd	Unkn	WT1	18.5662
	C02	FAM	Gaphd	Unkn	WT2	18.6372
	C03	FAM	Gaphd	Unkn	WT3	18.5656
	C04	FAM	Gaphd	Unkn	WT4	18.1464
	C05	FAM	Gaphd	Unkn	WT5	18.5911
	C06	FAM	Gaphd	Unkn	WT6	18.4481
	C07	FAM	Gaphd	Unkn	HE1	18.4142
	C08	FAM	Gaphd	Unkn	HE2	18.0789
	C09	FAM	Gaphd	Unkn	HE2	18.9994
	C10	FAM	Gaphd	Unkn	HE4	19.0311
	C11	FAM	Gaphd	Unkn	HE5	19.1967
	C12	FAM	Gaphd	Unkn	HO1	19.0684
	D01	FAM	Gaphd	Unkn	HO2	18.9304
	D02	FAM	Gaphd	Unkn	HO3	19.3864
	D03	FAM	Gaphd	Unkn	HO4	18.5209
	D04	FAM	Gaphd	Unkn	HO5	18.7518
	D05	FAM	Gaphd	Unkn	HO6	18.6005
	D06	FAM	Gaphd	Unkn	HO7	18.6358
	D07	FAM		Unkn
	D08	FAM		Unkn
	D09	FAM		Unkn
	D10	FAM		Unkn
	D11	FAM		Unkn
	D12	FAM		Unkn
	D11	FAM		Unkn
	D12	FAM		Unkn
	E01	FAM		Unkn
	E02	FAM		Unkn
	E03	FAM		Unkn
	E04	FAM		Unkn
	E05	FAM		Unkn
	E06	FAM		Unkn
	E07	FAM		Unkn
	E08	FAM		Unkn
	E09	FAM		Unkn
	E10	FAM		Unkn
	E11	FAM		Unkn
	E12	FAM		Unkn
	F01	FAM		Unkn
	F02	FAM		Unkn
	F03	FAM		Unkn
	F04	FAM		Unkn
	F05	FAM		Unkn
	F06	FAM		Unkn
	F07	FAM		Unkn
	F08	FAM		Unkn
	F09	FAM		Unkn
	F10	FAM		Unkn
	F11	FAM		Unkn
	F12	FAM		Unkn
	G1	FAM		Unkn
	G2	FAM		Unkn
	G3	FAM		Unkn
	G4	FAM		Unkn
	G05	FAM		Unkn
	G06	FAM		Unkn
	G07	FAM		Unkn
	G08	FAM		Unkn
	G09	FAM		Unkn
	G10	FAM		Unkn
	G11	FAM		Unkn
	G12	FAM		Unkn
	H01	FAM		Unkn
	H02	FAM		Unkn
	H03	FAM		Unkn
	H04	FAM		Unkn
	H05	FAM		Unkn
	H06	FAM		Unkn
	H07	FAM		Unkn
	H08	FAM		Unkn
	H09	FAM		Unkn
	H10	FAM		Unkn
	H11	FAM		Unkn
	H12	FAM		Unkn

## Sheet: Run Information
File Name	Mrp3-Ntcp-Oatp1a1.pcrd
Created By User	admin
Notes
ID
Run Started	10/31/2020 06:55:46 UTC
Run Ended	10/31/2020 08:18:26 UTC
Sample Vol	8
Lid Temp	105
Protocol File Name	TaqMan qPCR protocol.prcl
Plate Setup File Name	版布局2QuickPlate_96 wells_All Channels - 副本.pltd
Base Serial Number	CC008958
Optical Head Serial Number	785BR03193
CFX Manager Version	1.6.541.1028.
