# Supplementary material for: A homozygous R148W mutation in Semaphorin 7A causes progressive familial intrahepatic cholestasis
Source: EMBO Mol Med. 2021 Sep 29;13(11):e14563. doi: 10.15252/emmm.202114563 (PMC8573601; doi:10.15252/emmm.202114563)
Supplement: Supplementary file 5 — Source Data for Figure 2 [file EMMM-13-e14563-s007.zip › Source Data Figure 2A-C/Mrp3-Ntcp-Oatp1a1.xlsx]

## Sheet: 0
	Well	Fluor	Target	Content	Sample	Cq	SQ		Expression		Normalized expression
	A01	FAM	Mrp3	Unkn	WT1	25.2237			1.45237		1.25425			note:	WT, Wild type
	A02	FAM	Mrp3	Unkn	WT2	26.4545			0.774495		0.668844				HE, Heterozygote
	A03	FAM	Mrp3	Unkn	WT3	27.4224			0.564734		0.487697				HO, Homozygote
	A04	FAM	Mrp3	Unkn	WT4	25.3467			1.39632		1.20584
	A05	FAM	Mrp3	Unkn	WT5	25.5809			1.74582		1.50766
	A06	FAM	Mrp3	Unkn	WT6	26.0421			1.01404		0.875713																			1	19.1967
	A07	FAM	Mrp3	Unkn	HE1	25.8271			0.911318		0.787003																			1	18.4142
	A08	FAM	Mrp3	Unkn	HE2	25.2815			1.43715		1.2411																			1	18.0789
	A09	FAM	Mrp3	Unkn	HE2	26.0712			1.11942		0.966721																			1	18.9994
	A10	FAM	Mrp3	Unkn	HE4	26.5774			1.37171		1.18459																			1	19.0311
	A11	FAM	Mrp3	Unkn	HE5	27.0953			1.19234		1.02969																			1	18.7518
	A12	FAM	Mrp3	Unkn	HO1	25.6502			1.87658		1.6206																			1	18.6005
	B01	FAM	Mrp3	Unkn	HO2	25.2943			2.31072		1.99551																			1	18.6358
	B02	FAM	Mrp3	Unkn	HO3	24.947			1.52465		1.31667																			1	19.0684
	B03	FAM	Mrp3	Unkn	HO4	25.5464			1.17316		1.01313																			1	18.9304
	B04	FAM	Mrp3	Unkn	HO5	25.5656			1.55474		1.34266																			1	19.3864
	B05	FAM	Mrp3	Unkn	HO6	25.7581			1.36987		1.183																			1	18.5209
	B06	FAM	Mrp3	Unkn	HO7	25.7666			1.66211		1.43537																			1	18.5656
	B07	FAM		Unkn																										1	18.1464
	B08	FAM	Ntcp	Unkn	WT1	22.725			1.07841		0.946317																			1	18.5911
	B09	FAM	Ntcp	Unkn	WT2	23.1658			0.994331		0.872534																			1	18.4481
	B10	FAM	Ntcp	Unkn	WT3	23.6773			0.994858		0.872996																			1	18.5662
	B11	FAM	Ntcp	Unkn	WT4	22.4761			1.34158		1.17725																			1	18.6372
	B12	FAM	Ntcp	Unkn	WT5	22.9482			1.42239		1.24816
	C01	FAM	Ntcp	Unkn	WT6	23.1254			1.00599		0.882764
	C02	FAM	Ntcp	Unkn	HE1	22.9397			0.885883		0.77737
	C03	FAM	Ntcp	Unkn	HE2	22.0188			1.81221		1.59023
	C04	FAM	Ntcp	Unkn	HE2	23.2839			1.0153		0.890932
	C05	FAM	Ntcp	Unkn	HE4	23.1599			1.92564		1.68977
	C06	FAM	Ntcp	Unkn	HE5	24.0399			1.3022		1.14269
	C07	FAM	Ntcp	Unkn	HO1	22.8137			1.76095		1.54524
	C08	FAM	Ntcp	Unkn	HO2	23.0811			1.4077		1.23527
	C09	FAM	Ntcp	Unkn	HO3	22.8904			0.833268		0.7312
	C10	FAM	Ntcp	Unkn	HO4	23.4778			0.646529		0.567334
	C11	FAM	Ntcp	Unkn	HO5	22.9975			1.21132		1.06294
	C12	FAM	Ntcp	Unkn	HO6	23.6969			0.751039		0.659043
	D01	FAM	Ntcp	Unkn	HO7	23.05			1.43529		1.25948
	D02	FAM		Unkn
	D03	FAM	Oatp1a1	Unkn	WT1	24.5481			1.59804		0.953397
	D04	FAM	Oatp1a1	Unkn	WT2	25.0934			1.37045		0.817619
	D05	FAM	Oatp1a1	Unkn	WT3	25.4157			1.56333		0.93269
	D06	FAM	Oatp1a1	Unkn	WT4	24.4092			1.84202		1.09896
	D07	FAM	Oatp1a1	Unkn	WT5	25.0058			1.79153		1.06884
	D08	FAM	Oatp1a1	Unkn	WT6	24.6049			1.89154		1.1285
	D09	FAM	Oatp1a1	Unkn	HE1	25.4781			0.799593		0.477041
	D10	FAM	Oatp1a1	Unkn	HE2	28.0761			0.142682		0.0851247
	D11	FAM	Oatp1a1	Unkn	HE2	25.8075			0.925747		0.552306
	D12	FAM	Oatp1a1	Unkn	HE4	27.1944			0.616123		0.367582
	D11	FAM	Oatp1a1	Unkn	HE5	26.9225			0.925842		0.552362
	D12	FAM	Oatp1a1	Unkn	HO1	25.8988			1.088		0.649109
	E01	FAM	Oatp1a1	Unkn	HO2	30.2236			0.052238		0.0311655
	E02	FAM	Oatp1a1	Unkn	HO3	30.7909			0.0182846		0.0109087
	E03	FAM	Oatp1a1	Unkn	HO4	25.7797			0.687435		0.410127
	E04	FAM	Oatp1a1	Unkn	HO5	24.7923			1.83049		1.09208
	E05	FAM	Oatp1a1	Unkn	HO6	25.5879			1.06176		0.633455
	E06	FAM	Oatp1a1	Unkn	HO7	25.156			1.74813		1.04294
	E07	FAM		Unkn
	E08	FAM		Unkn
	E09	FAM		Unkn
	E10	FAM		Unkn
	E11	FAM		Unkn
	E12	FAM		Unkn
	F01	FAM		Unkn
	F02	FAM		Unkn
	F03	FAM		Unkn
	F04	FAM		Unkn
	F05	FAM		Unkn
	F06	FAM		Unkn
	F07	FAM		Unkn
	F08	FAM		Unkn
	F09	FAM		Unkn
	F10	FAM		Unkn
	F11	FAM		Unkn
	F12	FAM		Unkn
	G1	FAM		Unkn
	G2	FAM		Unkn
	G3	FAM		Unkn
	G4	FAM		Unkn
	G05	FAM		Unkn
	G06	FAM		Unkn
	G07	FAM		Unkn
	G08	FAM		Unkn
	G09	FAM		Unkn
	G10	FAM		Unkn
	G11	FAM		Unkn
	G12	FAM		Unkn
	H01	FAM		Unkn
	H02	FAM		Unkn
	H03	FAM		Unkn
	H04	FAM		Unkn
	H05	FAM		Unkn
	H06	FAM		Unkn
	H07	FAM		Unkn
	H08	FAM		Unkn
	H09	FAM		Unkn
	H10	FAM		Unkn
	H11	FAM		Unkn
	H12	FAM		Unkn
			Gaphd	Unkn	WT1	19.5769
			Gaphd	Unkn	WT2	19.9006
			Gaphd	Unkn	WT3	20.4128
			Gaphd	Unkn	WT4	19.6431
			Gaphd	Unkn	WT5	20.1995
			Gaphd	Unkn	WT6	19.877
			Gaphd	Unkn	HE1	19.5079
			Gaphd	Unkn	HE2	19.6195
			Gaphd	Unkn	HE2	20.0488
			Gaphd	Unkn	HE4	20.8482
			Gaphd	Unkn	HE5	21.1639
			Gaphd	Unkn	HO1	20.373
			Gaphd	Unkn	HO2	20.3174
			Gaphd	Unkn	HO3	19.3703
			Gaphd	Unkn	HO4	19.5916
			Gaphd	Unkn	HO5	20.017
			Gaphd	Unkn	HO6	20.0269
			Gaphd	Unkn	HO7	20.3144

## Sheet: Run Information
File Name	Mdr2-Gapdh.xlsx.pcrd
Created By User	admin
Notes
ID
Run Started	12/06/2020 05:19:55 UTC
Run Ended	12/06/2020 06:43:20 UTC
Sample Vol	8
Lid Temp	105
Protocol File Name	TaqMan qPCR protocol.prcl
Plate Setup File Name	18个样品版布局QuickPlate_96 wells_All Channels.pltd
Base Serial Number	CT049508
Optical Head Serial Number	785BR26631
CFX Manager Version	3.1.1517.0823.
