# Supplementary material for: A homozygous R148W mutation in Semaphorin 7A causes progressive familial intrahepatic cholestasis
Source: EMBO Mol Med. 2021 Sep 29;13(11):e14563. doi: 10.15252/emmm.202114563 (PMC8573601; doi:10.15252/emmm.202114563)
Supplement: Supplementary file 5 — Source Data for Figure 2 [file EMMM-13-e14563-s007.zip › Source Data Figure 2A-C/Mrp4-Ostβ-Gapdh.xlsx]

## Sheet: 0
	Well	Fluor	Target	Content	Sample	Cq	SQ	Expression		Normalized expression
	A01	FAM	Mrp4	Unkn	WT1	36.5493		0.361313		0.985739				note:	WT, Wild type
	A02	FAM	Mrp4	Unkn	WT2	37.0943		0.259526		0.708043					HE, Heterozygote
	A03	FAM	Mrp4	Unkn	WT3	36.3816		0.420576		1.14742					HO, Homozygote
	A04	FAM	Mrp4	Unkn	WT4	37.0861		0.370855		1.01177
	A05	FAM	Mrp4	Unkn	WT5	36.4411		0.366261		0.999239
	A06	FAM	Mrp4	Unkn	WT6	36.1786		0.420708		1.14778
	A07	FAM
	A08	FAM
	A09	FAM
	A10	FAM
	A11	FAM
	A12	FAM
	B01	FAM	Mrp4	Unkn	HE1	36.1819		0.573191		1.56379
	B02	FAM	Mrp4	Unkn	HE2	36.474		0.40478		1.10433
	B03	FAM	Mrp4	Unkn	HE2	36.3258		0.477758		1.30343
	B04	FAM	Mrp4	Unkn	HE4	36.22		0.544939		1.48671
	B05	FAM	Mrp4	Unkn	HE5	36.2453		0.609103		1.66177
	B06	FAM
	B07	FAM
	B08	FAM
	B09	FAM
	B10	FAM
	B11	FAM
	B12	FAM
	C01	FAM	Mrp4	Unkn	HO1	35.4604		1.33752		3.64904
	C02	FAM	Mrp4	Unkn	HO2	35.6338		1.538		4.19601
	C03	FAM	Mrp4	Unkn	HO3	34.6317		1.48824		4.06025
	C04	FAM	Mrp4	Unkn	HO4	35.4527		0.944322		2.57632
	C05	FAM	Mrp4	Unkn	HO5	35.9649		0.833387		2.27366
	C06	FAM	Mrp4	Unkn	HO6	37.035		0.616777		1.6827
	C07	FAM	Mrp4	Unkn	HO7	35.8246		1.0054		2.74296
	C08	FAM
	C09	FAM
	C10	FAM
	C11	FAM
	C12	FAM
	D01	FAM	Ostβ	Unkn	WT1	32.5142		0.740422		1.16061
	D02	FAM	Ostβ	Unkn	WT2	32.8177		0.628731		0.985539
	D03	FAM	Ostβ	Unkn	WT3	33.8282		0.308611		0.48375
	D04	FAM	Ostβ	Unkn	WT4	32.5009		1.11273		1.74421
	D05	FAM	Ostβ	Unkn	WT5	33.3477		0.39077		0.612533
	D06	FAM	Ostβ	Unkn	WT6	32.5589		0.646475		1.01335
	D07	FAM
	D08	FAM
	D09	FAM
	D10	FAM
	D11	FAM
	D12	FAM
	D11	FAM	Ostβ	Unkn	HE1	32.8086		0.742459		1.16381
	D12	FAM	Ostβ	Unkn	HE2	32.2017		0.977766		1.53265
	E01	FAM	Ostβ	Unkn	HE2	31.8114		1.36489		2.13946
	E02	FAM	Ostβ	Unkn	HE4	31.4782		1.82257		2.85689
	E03	FAM	Ostβ	Unkn	HE5	31.6448		1.84713		2.89539
	E04	FAM
	E05	FAM
	E06	FAM
	E07	FAM
	E08	FAM
	E09	FAM	Ostβ	Unkn	HO1	31.0074		3.66186		5.73999
	E10	FAM	Ostβ	Unkn	HO2	31.5065		3.35978		5.26646
	E11	FAM	Ostβ	Unkn	HO3	31.1335		2.10216		3.29514
	E12	FAM	Ostβ	Unkn	HO4	32.1344		1.17739		1.84557
	F01	FAM	Ostβ	Unkn	HO5	31.9465		1.68823		2.64631
	F02	FAM	Ostβ	Unkn	HO6	31.391		3.85528		6.04317
	F03	FAM	Ostβ	Unkn	HO7	31.3375		2.81851		4.41803
	F04	FAM
	F05	FAM
	F06	FAM
	F07	FAM	Gaphd	Unkn	WT1	21.0806
	F08	FAM	Gaphd	Unkn	WT2	21.1482
	F09	FAM	Gaphd	Unkn	WT3	21.132
	F10	FAM	Gaphd	Unkn	WT4	21.655
	F11	FAM	Gaphd	Unkn	WT5	20.9921
	F12	FAM	Gaphd	Unkn	WT6	20.9295
	G1	FAM
	G2	FAM
	G3	FAM
	G4	FAM
	G05	FAM	Gaphd	Unkn	HE1	21.379
	G06	FAM	Gaphd	Unkn	HE2	21.1692
	G07	FAM	Gaphd	Unkn	HE2	21.2602
	G08	FAM	Gaphd	Unkn	HE4	21.3442
	G09	FAM	Gaphd	Unkn	HE5	21.5301
	G10	FAM
	G11	FAM
	G12	FAM
	H01	FAM
	H02	FAM
	H03	FAM	Gaphd	Unkn	HO1	21.88
	H04	FAM	Gaphd	Unkn	HO2	22.2549
	H05	FAM	Gaphd	Unkn	HO3	21.2053
	H06	FAM	Gaphd	Unkn	HO4	21.37
	H07	FAM	Gaphd	Unkn	HO5	21.702
	H08	FAM	Gaphd	Unkn	HO6	22.3378
	H09	FAM	Gaphd	Unkn	HO7	21.8324
	H10	FAM
	H11	FAM
	H12	FAM

## Sheet: Run Information
File Name	admin_2021-06-09 12-07-47_CC017200.pcrd
Created By User	admin
Notes
ID
Run Started	2021/6/9 星期三 下午 12:07:55 UTC +08:00
Run Ended	2021/6/9 星期三 下午 1:22:48 UTC +08:00
Sample Vol	8
Lid Temp	105
Protocol File Name	TaqMan qPCR protocol(OK).prcl
Plate Setup File Name	2.pltd
Base Serial Number	CC017200
Optical Head Serial Number	785BR7466
CFX Manager Version	2.1.1022.0523.
