# Supplementary material for: A homozygous R148W mutation in Semaphorin 7A causes progressive familial intrahepatic cholestasis
Source: EMBO Mol Med. 2021 Sep 29;13(11):e14563. doi: 10.15252/emmm.202114563 (PMC8573601; doi:10.15252/emmm.202114563)
Supplement: Supplementary file 6 — Source Data for Figure 3 [file EMMM-13-e14563-s006.zip]

Archive with 1 entries (1 files):
- Source Data Figure 3.xlsx
