# Supplementary material for: A homozygous R148W mutation in Semaphorin 7A causes progressive familial intrahepatic cholestasis
Source: EMBO Mol Med. 2021 Sep 29;13(11):e14563. doi: 10.15252/emmm.202114563 (PMC8573601; doi:10.15252/emmm.202114563)
Supplement: Supplementary file 6 — Source Data for Figure 3 [file EMMM-13-e14563-s006.zip › Source Data Figure 3.xlsx]

## Sheet: Sheet1
	Liver function tests in the patient
	Weeks	ALT(IU/L)	AST(IU/L)	TBA(μmol/L)	TBIL(μmol/L)
	22	61.8	146.9	101.4	4.7
	24.4	17.9	35.7	80	7.29
	27.57	24	35	49.1	3.63
	35.14	28	52	139.4	5.9
	38.2	16	42	63.9	4.1
	42.6	27	60	128.8	2
	48.1	13	42	51.5	3.6
	65.72	10.4	30.9	56.6	4.05
	96	13	41	57.8	6.9
	135	13	40	32.9	4.6
	205	12	31	23.6	6.4
